# Supplementary material for: The CsmiR397a-CsLAC17 module regulates lignin biosynthesis to balance the tenderness and gray blight resistance in young tea shoots
Source: Hortic Res. 2024 Mar 28;11(5):uhae085. doi: 10.1093/hr/uhae085 (PMC11116903; doi:10.1093/hr/uhae085)
Supplement: Web_Material_uhae085 [file web_material_uhae085.zip]

Archive with 1 entries (1 files):
- Supporting Information-R1.docx
